# Supplementary material for: tRNA genes rapidly change in evolution to meet novel translational demands
Source: eLife. 2013 Dec 20;2:e01339. doi: 10.7554/eLife.01339 (PMC3868979; doi:10.7554/eLife.01339)
Supplement: Figure 3—source data 1. — DOI: http://dx.doi.org/10.7554/eLife.01339.008 [file elife01339s001.xlsx]

## Sheet: examples
Eukaryote Species	N tRNAs	N unique tRNAs	N switches	Proportion of Total tRNAs
Arabidopsis.thaliana	45	47	#REF!	#REF!
Bos taurus	44	45	#REF!	#REF!
Caenorhabditis elegans	71	50	#REF!	#REF!
Canis familiaris	31	31	#REF!	#REF!
Danio rerio	94	40	#REF!	#REF!
Homo sapiens	45	42	#REF!	#REF!
Mus musculus	58	42	#REF!	#REF!
Oryzias latipes	48	35	#REF!	#REF!
Ovis aries	85	40	#REF!	#REF!
Saccharomyces cerevisiae	58	35	#REF!	#REF!
Schizosaccharomyces pombe	67	36	#REF!	#REF!
Zea mays	2581	711	#REF!	#REF!
Bacteria Species	N tRNAs	N unique tRNAs	N switches	Proportion of Total
Acaryochloris marina MBIC11017	46	46	#REF!	#REF!
Escherichia coli K12	43	40	#REF!	#REF!
Methylibium petroleiphilum PM1	30	29	#REF!	#REF!
Myxococcus xanthus	56	47	#REF!	#REF!
Opitutus terrae PB90	73	41	#REF!	#REF!
Salmonella typhi	67	36	#REF!	#REF!

## Sheet: AC switches
Species	Kingdom	N tRNAs	N unique sequences	N rejected (pseudo or singletons)	N switches	Proportion of total N tRNAs
Candidatus.Korarchaeum.cryptofilum.OPF8	ARC	46	46	0	0	0
Candidatus.Methanoregula.boonei.6A8	ARC	47	47	2	0	0
Desulfurococcus.kamchatkensis.1221n	ARC	47	47	0	0	0
Ferroplasma.acidarmanus.Fer1	ARC	45	45	0	0	0
Haloarcula.marismortui.ATCC	ARC	49	48	1	0	0
Halobacterium.salinarum.R1	ARC	47	46	0	0	0
Haloferax.volcanii.DS2	ARC	51	46	0	0	0
Halomicrobium.mukohataei.DSM	ARC	46	45	1	0	0
Halorhabdus.utahensis.DSM	ARC	45	45	0	0	0
Ignicoccus.hospitalis.KIN4.I	ARC	47	46	0	0	0
Metallosphaera.sedula.DSM	ARC	46	46	0	0	0
Methanobrevibacter.smithii.ATCC	ARC	36	35	0	0	0
Methanocaldococcus.fervens.AG86	ARC	36	34	1	0	0
Methanocaldococcus.vulcanius.M7	ARC	36	34	1	0	0
Methanocella.paludicola.SANAE	ARC	45	44	2	0	0
Methanococcoides.burtonii.DSM	ARC	49	45	1	0	0
Methanococcus.maripaludis.C5	ARC	37	33	0	0	0
Methanococcus.maripaludis.C6	ARC	37	34	0	0	0
Methanococcus.maripaludis.C7	ARC	37	34	0	0	0
Methanococcus.maripaludis.S2	ARC	37	33	0	0	0
Methanococcus.vannielii.SB	ARC	37	33	0	0	0
Methanocorpusculum.labreanum.Z	ARC	53	47	0	0	0
Methanoculleus.marisnigri.JR1	ARC	49	47	0	0	0
Methanosaeta.thermophila.PT	ARC	44	43	3	0	0
Nitrosopumilus.maritimus.SCM1	ARC	43	43	1	0	0
Picrophilus.torridus.DSM	ARC	47	47	0	0	0
Pyrobaculum.arsenaticum.DSM	ARC	46	46	0	0	0
Pyrobaculum.calidifontis.JCM	ARC	46	46	0	0	0
Pyrobaculum.islandicum.DSM	ARC	46	46	0	0	0
Sulfolobus.acidocaldarius.DSM	ARC	47	47	2	0	0
Sulfolobus.islandicus.L.S	ARC	46	46	0	0	0
Sulfolobus.islandicus.M	ARC	138	47	0	0	0
Sulfolobus.islandicus.Y.G	ARC	47	47	0	0	0
Sulfolobus.islandicus.Y.N	ARC	46	46	0	0	0
Thermococcus.gammatolerans.EJ3	ARC	46	46	0	0	0
Thermococcus.kodakaraensis.KOD1	ARC	46	46	0	0	0
Thermococcus.onnurineus	ARC	46	46	0	0	0
Thermococcus.sibiricus.MM	ARC	46	46	0	0	0
Thermoproteus.neutrophilus.V24Sta	ARC	46	46	0	1	0.022
uncultured.methanogenic.archaeon.RC-I	ARC	48	46	5	0	0
Clostridium.perfringens.SM101	BAC	94	44	1	0	0
Cyanobacteria.bacterium.Yellowstone.A-Prime	BAC	47	44	0	0	0
Cyanobacteria.bacterium.Yellowstone.B-Prime.NC	BAC	45	43	0	0	0
Nitratiruptor.SB155-2	BAC	45	37	0	0	0
Sulfurovum.NBC37-1	BAC	43	37	1	0	0
Yersinia.pestis.biovar.Mediaevails.str	BAC	72	48	0	0	0
Acaryochloris.marina.MBIC11017	BAC	66	64	3	1	0.015
Acholeplasma.laidlawii.PG.8A	BAC	35	35	1	0	0
Acidobacteria.bacterium.Ellin345	BAC	46	46	1	0	0
Acidothermus.cellulolyticus.11B	BAC	45	45	1	0	0
Acidovorax.JS42	BAC	51	40	0	0	0
Acinetobacter.baumannii	BAC	72	37	0	0	0
Acinetobacter.baumannii.ATCC	BAC	70	37	0	0	0
Acinetobacter.baumannii.AYE	BAC	72	37	0	0	0
Acinetobacter.baumannii.SDF.NC	BAC	64	37	0	0	0
Actinobacillus.pleuropneumoniae.serovar	BAC	62	39	1	0	0
Actinobacillus.succinogenes.130Z	BAC	60	41	0	0	0
Aeromonas.hydrophila.ATCC	BAC	125	54	3	0	0
Aeromonas.salmonicida.A449	BAC	108	56	2	0	0
Agrobacterium.tumefaciens.C58.UWash	BAC	53	42	0	0	0
Alcanivorax.borkumensis.SK2	BAC	42	41	0	0	0
Alkaliphilus.metalliredigens.QYMF	BAC	103	42	3	0	0
Alkaliphilus.oremlandii.OhILAs	BAC	85	41	1	0	0
Anabaena.variabilis.ATCC	BAC	47	42	0	0	0
Anaplasma.phagocytophilum.HZ	BAC	37	36	0	0	0
Arcobacter.butzleri.RM4018	BAC	52	28	2	0	0
Arthrobacter.FB24	BAC	51	48	0	0	0
Arthrobacter.aurescens.TC1	BAC	54	48	0	0	0
Azoarcus.BH72	BAC	55	44	0	0	0
Azoarcus.sp.EbN1	BAC	56	44	2	0	0
Azorhizobium.caulinodans.ORS	BAC	53	47	0	0	0
Bacillus.amyloliquefaciens.FZB42	BAC	88	52	1	0	0
Bacillus.anthracis.A2012	BAC	32	25	2	0	0
Bacillus.anthracis.Ames	BAC	95	55	0	0	0
Bacillus.cereus.ATCC	BAC	97	50	1	0	0
Bacillus.licheniformis.ATCC	BAC	71	50	1	0	0
Bacillus.licheniformis.DSM	BAC	72	48	0	0	0
Bacillus.thuringiensis.Al.Hakam	BAC	104	50	0	0	0
Bacillus.weihenstephanensis.KBAB4	BAC	108	51	0	0	0
Bacteroides.fragilis.YCH46	BAC	71	53	3	0	0
Bacteroides.vulgatus.ATCC	BAC	81	59	4	0	0
Bartonella.bacilliformis.KC583	BAC	44	39	0	0	0
Bartonella.quintana.Toulouse	BAC	42	39	0	0	0
Bartonella.tribocorum.CIP	BAC	42	39	0	0	0
Beijerinckia.indica.ATCC	BAC	52	46	0	0	0
Bifidobacterium.adolescentis.ATCC	BAC	54	52	0	0	0
Blochmannia.floridanus	BAC	37	37	0	0	0
Bordetella.avium.197N	BAC	60	43	1	0	0
Borrelia.afzelii.PKo	BAC	32	32	1	0	0
Borrelia.garinii.PBi	BAC	32	32	1	0	0
Bradyrhizobium.BTAi1	BAC	48	46	4	0	0
Brucella.canis.ATCC	BAC	55	45	0	0	0
Brucella.melitensis	BAC	54	46	0	0	0
Brucella.suis	BAC	55	45	0	0	0
Brucella.suis.ATCC	BAC	54	45	0	0	0
Buchnera.aphidicola.Cc.Cinara.cedri	BAC	31	31	0	0	0
Burkholderia	BAC	67	45	0	0	0
Burkholderia.ambifaria.MC40	BAC	68	48	0	0	0
Burkholderia.cenocepacia.AU	BAC	66	44	1	0	0
Burkholderia.cenocepacia.HI2424	BAC	66	44	1	0	0
Burkholderia.cenocepacia.MC0	BAC	66	44	1	0	0
Burkholderia.cepacia.AMMD	BAC	69	49	0	0	0
Burkholderia.mallei.ATCC	BAC	55	45	1	0	0
Burkholderia.mallei.NCTC	BAC	111	45	0	0	0
Burkholderia.mallei.SAVP1	BAC	55	44	0	0	0
Burkholderia.pseudomallei	BAC	59	46	0	0	0
Burkholderia.pseudomallei.1106a	BAC	59	45	0	0	0
Burkholderia.pseudomallei.1710b	BAC	59	45	1	0	0
Burkholderia.pseudomallei.K96243	BAC	59	45	1	0	0
Burkholderia.thailandensis.E264	BAC	57	43	1	0	0
Burkholderia.vietnamiensis.G4	BAC	67	45	0	0	0
Burkholderia.xenovorans.LB400	BAC	62	46	2	0	0
Caldicellulosiruptor.saccharolyticus.DSM	BAC	46	42	0	0	0
Campylobacter.concisus	BAC	44	36	2	0	0
Campylobacter.curvus	BAC	44	36	2	0	0
Campylobacter.jejuni	BAC	42	34	2	0	0
Campylobacter.jejuni.RM1221	BAC	42	35	2	0	0
Campylobacter.jejuni.doylei	BAC	42	35	2	0	0
Candidatus.Blochmannia.floridanus	BAC	37	37	0	0	0
Candidatus.Blochmannia.pennsylvanicus.BPEN	BAC	40	40	0	0	0
Candidatus.Carsonella.ruddii	BAC	25	25	3	0	0
Candidatus.Pelagibacter.ubique.HTCC1062	BAC	31	31	1	0	0
Candidatus.Ruthia.magnifica.Cm.Calyptogena.magnifica	BAC	36	36	0	0	0
Candidatus.Sulcia.muelleri.GWSS	BAC	31	31	0	0	0
Candidatus.Vesicomyosocius.okutanii.HA	BAC	35	35	1	0	0
Caulobacter.K31	BAC	49	42	0	0	0
Chlamydia.trachomatis	BAC	74	40	0	0	0
Chlamydia.trachomatis.L2b.UCH	BAC	37	37	0	0	0
Chlamydophila.abortus.S26	BAC	38	38	0	0	0
Chlamydophila.pneumoniae.AR39	BAC	38	38	0	0	0
Chlamydophila.pneumoniae.CWL029	BAC	38	38	0	0	0
Chlamydophila.pneumoniae.J138	BAC	38	38	0	0	0
Chlamydophila.pneumoniae.TW	BAC	38	38	0	0	0
Chlorobium.chlorochromatii.CaD3	BAC	45	45	0	0	0
Chlorobium.phaeobacteroides.DSM	BAC	47	45	0	0	0
Chlorobium.tepidum.TLS	BAC	50	47	0	0	0
Clavibacter.michiganensis.NCPPB	BAC	45	45	0	0	0
Clavibacter.michiganensis.sepedonicus	BAC	45	45	0	0	0
Clostridium.beijerinckii.NCIMB	BAC	94	40	0	0	0
Clostridium.botulinum.A.ATCC	BAC	80	43	1	0	0
Clostridium.botulinum.A.Hall	BAC	80	43	1	0	0
Clostridium.botulinum.A3.Loch.Maree	BAC	80	46	1	0	0
Clostridium.botulinum.B.Eklund.17B	BAC	77	41	0	0	0
Clostridium.botulinum.B1.Okra	BAC	81	43	1	0	0
Clostridium.botulinum.F.Langeland	BAC	80	43	1	0	0
Clostridium.difficile	BAC	87	38	0	0	0
Clostridium.kluyveri.DSM	BAC	60	50	1	0	0
Clostridium.novyi.NT	BAC	81	40	0	0	0
Clostridium.perfringens.ATCC	BAC	92	42	1	0	0
Clostridium.phytofermentans.ISDg	BAC	59	48	2	0	0
Clostridium.tetani.E88	BAC	54	39	0	0	0
Clostridium.thermocellum.ATCC	BAC	56	47	0	0	0
Colwellia.psychrerythraea.34H	BAC	88	35	0	0	0
Corynebacterium.glutamicum.ATCC	BAC	60	49	0	0	0
Corynebacterium.glutamicum.R	BAC	58	48	0	0	0
Corynebacterium.jeikeium.K411	BAC	50	47	0	0	0
Corynebacterium.urealyticum.DSM	BAC	51	46	0	0	0
Coxiella.burnetii.RSA	BAC	42	42	0	0	0
Crocosphaera.watsonii	BAC	37	37	0	0	0
Cyanothece.ATCC	BAC	41	39	1	0	0
Cytophaga.hutchinsonii.ATCC	BAC	38	35	1	0	0
Dechloromonas.aromatica.RCB	BAC	63	46	1	0	0
Dehalococcoides.BAV1	BAC	46	46	0	0	0
Dehalococcoides.CBDB1	BAC	46	46	1	0	0
Dehalococcoides.ethenogenes	BAC	46	46	0	0	0
Deinococcus.geothermalis.DSM	BAC	48	46	0	0	0
Desulfitobacterium.hafniense.Y51	BAC	57	47	2	0	0
Desulfotalea.psychrophila.LSv54	BAC	63	42	1	0	0
Desulfovibrio.desulfuricans.G20	BAC	66	49	0	0	0
Desulfovibrio.vulgaris.DP4	BAC	67	51	1	0	0
Desulfovibrio.vulgaris.Hildenborough	BAC	67	51	1	0	0
Dichelobacter.nodosus.VCS1703A	BAC	45	38	0	0	0
Dinoroseobacter.shibae.DFL	BAC	43	40	1	0	0
Ehrlichia.canis.Jake	BAC	36	36	0	0	0
Ehrlichia.chaffeensis.Arkansas	BAC	37	37	0	0	0
Ehrlichia.ruminantium.Gardel	BAC	36	36	0	0	0
Ehrlichia.ruminantium.Welgevonden.UPSA	BAC	36	36	0	0	0
Ehrlichia.ruminantium.str	BAC	36	36	0	0	0
Enterobacter	BAC	83	48	1	0	0
Enterococcus.faecalis.V583	BAC	67	47	1	0	0
Erythrobacter.litoralis.HTCC2594	BAC	43	43	0	0	0
Escherichia.coli	BAC	80	45	1	0	0
Escherichia.coli.APEC.O1	BAC	95	57	1	0	0
Escherichia.coli.CFT073	BAC	88	52	1	0	0
Escherichia.coli.DH10B	BAC	87	50	0	0	0
Escherichia.coli.E24377A	BAC	88	51	3	0	0
Escherichia.coli.HS	BAC	87	48	1	0	0
Escherichia.coli.K12	BAC	87	49	1	0	0
Escherichia.coli.SECEC.SMS	BAC	89	49	1	0	0
Escherichia.coli.UTI89	BAC	88	50	1	0	0
Exiguobacterium.sibiricum	BAC	69	48	0	0	0
Finegoldia.magna.ATCC	BAC	47	34	1	0	0
Flavobacterium.johnsoniae.UW101	BAC	61	40	1	0	0
Flavobacterium.psychrophilum.JIP02	BAC	49	36	0	0	0
Francisella.philomiragia.ATCC	BAC	39	32	0	0	0
Francisella.tularensis.holarctica.FTA	BAC	38	34	0	0	0
Francisella.tularensis.mediasiatica.FSC147	BAC	38	32	0	0	0
Frankia.CcI3	BAC	45	45	1	0	0
Frankia.EAN1pec	BAC	43	43	4	0	0
Frankia.alni.ACN14a	BAC	44	44	2	0	0
Geobacillus.kaustophilus.HTA426	BAC	87	68	0	0	0
Geobacter.lovleyi.SZ	BAC	44	41	1	0	0
Geobacter.uraniumreducens.Rf4	BAC	48	46	1	0	0
Gluconobacter.oxydans.621H	BAC	55	44	0	0	0
Gramella.forsetii.KT0803	BAC	44	38	0	0	0
Granulobacter.bethesdensis.CGDNIH1	BAC	52	45	0	0	0
Haemophilus.ducreyi.35000HP	BAC	48	36	0	0	0
Haemophilus.influenzae	BAC	58	39	0	0	0
Haemophilus.influenzae.PittEE	BAC	58	40	0	0	0
Haemophilus.influenzae.PittGG	BAC	55	37	1	0	0
Haemophilus.somnus	BAC	48	39	0	0	0
Haemophilus.somnus.129PT	BAC	49	37	1	0	0
Hahella.chejuensis.KCTC	BAC	67	49	0	1	0.015
Halorhodospira.halophila.SL1	BAC	46	46	0	0	0
Helicobacter.acinonychis.Sheeba	BAC	36	36	0	0	0
Helicobacter.pylori	BAC	36	36	0	0	0
Helicobacter.pylori.G27	BAC	36	36	0	0	0
Helicobacter.pylori.HPAG1	BAC	36	36	0	0	0
Helicobacter.pylori.J99	BAC	36	36	0	0	0
Herminiimonas.arsenicoxydans	BAC	45	42	0	0	0
Herpetosiphon.aurantiacus.ATCC	BAC	50	46	1	0	0
Hydrogenivirga.sp.128-5-R1-1.NZ	BAC	56	53	1	0	0
Hydrogenobaculum.Y04AAS1	BAC	45	43	0	0	0
Hyphomonas.neptunium.ATCC	BAC	42	42	1	0	0
Idiomarina.loihiensis.L2TR	BAC	56	40	0	0	0
Jannaschia.CCS1	BAC	41	40	1	0	0
Janthinobacterium.Marseille	BAC	46	41	0	0	0
Kineococcus.radiotolerans.SRS30216	BAC	48	45	1	0	0
Klebsiella.pneumoniae.MGH	BAC	86	45	0	0	0
Lactobacillus.acidophilus.NCFM	BAC	60	45	1	0	0
Lactobacillus.brevis.ATCC	BAC	63	48	2	0	0
Lactobacillus.casei.ATCC	BAC	58	47	1	0	0
Lactobacillus.fermentum.IFO	BAC	56	44	1	0	0
Lactobacillus.gasseri.ATCC	BAC	75	47	3	0	0
Lactobacillus.helveticus.DPC	BAC	60	46	1	0	0
Lactobacillus.johnsonii.NCC	BAC	78	52	1	0	0
Lactobacillus.sakei.23K	BAC	63	42	0	0	0
Lactobacillus.salivarius.UCC118	BAC	77	48	1	0	0
Lactococcus.lactis.cremoris.MG1363	BAC	62	41	2	0	0
Lactococcus.lactis.cremoris.SK11	BAC	61	41	1	0	0
Legionella.pneumophila.Corby	BAC	43	40	1	0	0
Legionella.pneumophila.Lens	BAC	43	40	0	0	0
Legionella.pneumophila.Paris	BAC	43	40	0	0	0
Legionella.pneumophila.Philadelphia	BAC	43	40	0	0	0
Leptothrix.cholodnii.SP	BAC	50	43	0	0	0
Leuconostoc.citreum.KM20	BAC	68	43	2	0	0
Leuconostoc.mesenteroides.ATCC	BAC	69	44	2	0	0
Listeria.monocytogenes	BAC	67	45	0	0	0
Listeria.welshimeri.serovar.6b.SLCC5334	BAC	66	45	0	0	0
Lysinibacillus.sphaericus.C3	BAC	85	45	0	0	0
Mannheimia.succiniciproducens.MBEL55E	BAC	60	39	0	0	0
Maricaulis.maris.MCS10	BAC	45	43	0	0	0
Marinobacter.aquaeolei.VT8	BAC	51	40	0	0	0
Marinomonas.MWYL1	BAC	83	40	0	0	0
Mesoplasma.florum.L1	BAC	29	28	0	0	0
Methylibium.petroleiphilum.PM1	BAC	68	68	1	4	0.059
Methylobacillus.flagellatus.KT	BAC	46	41	0	0	0
Methylobacterium	BAC	61	49	2	0	0
Methylobacterium.extorquens.PA1	BAC	58	45	0	0	0
Methylobacterium.radiotolerans.JCM	BAC	57	46	3	0	0
Methylococcus.capsulatus.Bath	BAC	46	44	0	0	0
Microcystis.aeruginosa.NIES	BAC	42	41	0	0	0
Moorella.thermoacetica.ATCC	BAC	50	48	1	0	0
Mycobacterium.JLS	BAC	46	46	2	0	0
Mycobacterium.KMS	BAC	46	46	2	0	0
Mycobacterium.MCS	BAC	46	46	2	0	0
Mycobacterium.avium	BAC	45	45	1	0	0
Mycobacterium.bovis.BCG.Pasteur.1173P2	BAC	47	45	0	0	0
Mycobacterium.marinum.M	BAC	45	45	1	0	0
Mycobacterium.smegmatis.MC2	BAC	46	46	1	0	0
Mycobacterium.tuberculosis.CDC1551	BAC	45	45	0	0	0
Mycobacterium.tuberculosis.F11	BAC	45	45	0	0	0
Mycobacterium.tuberculosis.H37Ra	BAC	45	45	0	0	0
Mycobacterium.tuberculosis.H37Rv	BAC	45	45	0	0	0
Mycobacterium.ulcerans.Agy99	BAC	45	45	0	0	0
Mycoplasma.agalactiae.PG2	BAC	34	34	0	0	0
Mycoplasma.capricolum.ATCC	BAC	30	29	0	0	0
Mycoplasma.hyopneumoniae	BAC	60	33	0	0	0
Mycoplasma.hyopneumoniae.J	BAC	30	30	0	0	0
Mycoplasma.mobile.163K	BAC	28	28	0	0	0
Mycoplasma.synoviae	BAC	34	34	0	0	0
Myxococcus.xanthus.DK	BAC	61	53	4	0	0
Neisseria.gonorrhoeae.FA	BAC	54	44	1	0	0
Neisseria.meningitidis	BAC	59	42	0	0	0
Neisseria.meningitidis.FAM18	BAC	59	43	0	0	0
Neisseria.meningitidis.MC58	BAC	59	43	0	0	0
Neisseria.meningitidis.Z2491	BAC	58	42	0	0	0
Neorickettsia.sennetsu.Miyayama	BAC	33	33	0	0	0
Nitrobacter.hamburgensis.X14	BAC	48	48	7	0	0
Nitrosococcus.oceani.ATCC	BAC	44	44	1	0	0
Nitrosospira.multiformis.ATCC	BAC	43	43	0	0	0
Nocardioides.JS614	BAC	44	44	2	0	0
Novosphingobium.aromaticivorans.DSM	BAC	54	45	3	0	0
Ochrobactrum.anthropi.ATCC	BAC	58	46	0	0	0
Opitutus.terrae.PB90	BAC	59	59	6	1	0.017
Orientia.tsutsugamushi.Boryong	BAC	34	34	0	0	0
Parabacteroides.distasonis.ATCC	BAC	82	66	1	0	0
Paracoccus.denitrificans.PD1222	BAC	52	42	1	0	0
Pediococcus.pentosaceus.ATCC	BAC	55	45	0	0	0
Pelobacter.propionicus.DSM	BAC	53	45	0	0	0
Pelodictyon.luteolum.DSM	BAC	48	46	0	0	0
Pelotomaculum.thermopropionicum.SI	BAC	49	48	2	0	0
Photobacterium.profundum.SS9	BAC	167	55	2	0	0
Polaromonas.JS666	BAC	44	44	0	0	0
Polaromonas.naphthalenivorans.CJ2	BAC	51	42	0	0	0
Polynucleobacter.QLW-P1DMWA-1	BAC	38	38	0	0	0
Polynucleobacter.necessarius.STIR1	BAC	37	37	0	0	0
Porphyromonas.gingivalis.W83	BAC	53	46	0	0	0
Prochlorococcus.marinus	BAC	76	38	0	0	0
Prochlorococcus.marinus.AS9601	BAC	37	36	2	0	0
Prochlorococcus.marinus.CCMP1375	BAC	39	39	1	0	0
Prochlorococcus.marinus.MIT	BAC	233	115	3	1	0.004
Propionibacterium.acnes.KPA171202	BAC	44	44	1	0	0
Pseudoalteromonas.atlantica.T6c	BAC	62	38	0	0	0
Pseudoalteromonas.haloplanktis.TAC125	BAC	106	44	0	0	0
Pseudomonas.aeruginosa.PA7	BAC	63	44	2	0	0
Pseudomonas.entomophila.L48	BAC	77	42	1	0	0
Pseudomonas.fluorescens.PfO-1	BAC	72	44	1	0	0
Pseudomonas.mendocina.ymp	BAC	65	41	2	0	0
Pseudomonas.putida.F1	BAC	75	41	1	0	0
Pseudomonas.putida.GB	BAC	74	43	0	1	0.014
Pseudomonas.putida.KT2440	BAC	73	41	1	0	0
Pseudomonas.putida.W619	BAC	74	43	1	0	0
Pseudomonas.stutzeri.A1501	BAC	59	42	2	0	0
Pseudomonas.syringae.phaseolicola.1448A	BAC	62	38	0	0	0
Pseudomonas.syringae.tomato.DC3000	BAC	63	39	1	0	0
Psychrobacter.cryohalolentis.K5	BAC	48	35	0	0	0
Psychromonas.ingrahamii	BAC	85	40	1	0	0
Ralstonia.eutropha.H16	BAC	53	44	0	0	0
Ralstonia.eutropha.JMP134	BAC	65	45	1	0	0
Ralstonia.metallidurans.CH34	BAC	62	48	0	0	0
Renibacterium.salmoninarum.ATCC	BAC	45	45	0	0	0
Rhizobium.etli.CFN	BAC	50	42	0	0	0
Rhizobium.leguminosarum.bv.viciae	BAC	52	44	0	0	0
Rhodobacter.sphaeroides	BAC	51	43	2	0	0
Rhodobacter.sphaeroides.ATCC	BAC	109	52	0	0	0
Rhodococcus.RHA1	BAC	52	50	0	0	0
Rhodoferax.ferrireducens.DSM	BAC	45	43	0	0	0
Rhodoferax.ferrireducens.T118	BAC	45	43	0	0	0
Rhodopseudomonas.palustris.BisA53	BAC	48	46	0	0	0
Rhodopseudomonas.palustris.BisB18	BAC	48	46	2	0	0
Rhodopseudomonas.palustris.BisB5	BAC	49	47	2	0	0
Rhodopseudomonas.palustris.CGA009	BAC	48	46	1	0	0
Rhodopseudomonas.palustris.HaA2	BAC	48	47	2	0	0
Rhodospirillum.rubrum.ATCC	BAC	55	45	0	0	0
Rickettsia.akari.Hartford	BAC	33	33	0	0	0
Rickettsia.canadensis.McKiel	BAC	33	33	0	0	0
Rickettsia.felis.URRWXCal2	BAC	33	33	0	0	0
Rickettsia.massiliae.MTU5	BAC	33	33	0	0	0
Rickettsia.rickettsii.Iowa	BAC	34	33	0	0	0
Rickettsia.rickettsii.Sheila.Smith	BAC	34	33	0	0	0
Roseobacter.denitrificans.OCh	BAC	37	37	1	0	0
Rubrobacter.xylanophilus.DSM	BAC	45	45	1	0	0
Saccharopolyspora.erythraea.NRRL	BAC	49	48	1	0	0
Salinibacter.ruber.DSM	BAC	44	44	0	0	0
Salmonella.enterica.arizonae.serovar	BAC	84	49	1	0	0
Salmonella.enterica.serovar.Paratyphi.B.SPB7	BAC	85	48	0	1	0.012
Salmonella.typhi.Ty2	BAC	78	49	0	1	0.013
Serratia.proteamaculans	BAC	84	50	1	0	0
Shewanella.amazonensis.SB2B	BAC	101	43	0	0	0
Shewanella.baltica.OS155	BAC	115	48	2	0	0
Shewanella.baltica.OS185	BAC	106	48	0	0	0
Shewanella.baltica.OS195	BAC	104	45	0	0	0
Shewanella.denitrificans.OS217	BAC	93	46	0	0	0
Shewanella.frigidimarina.NCIMB	BAC	96	49	0	0	0
Shewanella.halifaxensis.HAW.EB4	BAC	125	41	0	0	0
Shewanella.pealeana.ATCC	BAC	143	40	0	0	0
Shewanella.woodyi.ATCC	BAC	125	39	1	0	0
Shigella.boydii.CDC	BAC	98	61	1	0	0
Shigella.boydii.Sb227	BAC	91	58	0	0	0
Shigella.flexneri	BAC	97	58	0	0	0
Shigella.flexneri.2a.2457T	BAC	100	59	0	0	0
Shigella.sonnei.Ss046	BAC	97	56	1	0	0
Silicibacter.pomeroyi.DSS-3	BAC	52	42	1	0	0
Sinorhizobium.medicae.WSM419	BAC	53	45	0	0	0
Sodalis.glossinidius.morsitans	BAC	68	53	3	0	0
Sphingomonas.wittichii.RW1	BAC	48	45	0	0	0
Sphingopyxis.alaskensis.RB2256	BAC	45	45	0	0	0
Staphylococcus.aureus	BAC	117	43	2	0	0
Staphylococcus.aureus.COL	BAC	52	40	1	0	0
Staphylococcus.aureus.MW2	BAC	59	43	1	0	0
Staphylococcus.aureus.Mu3	BAC	59	42	1	0	0
Staphylococcus.aureus.Mu50	BAC	58	42	2	0	0
Staphylococcus.aureus.N315	BAC	61	42	1	0	0
Staphylococcus.aureus.NCTC	BAC	59	42	1	0	0
Staphylococcus.aureus.Newman	BAC	59	42	1	0	0
Staphylococcus.aureus.RF122	BAC	60	43	0	0	0
Staphylococcus.aureus.USA300.TCH1516	BAC	59	43	1	0	0
Staphylococcus.epidermidis.ATCC	BAC	57	44	3	0	0
Staphylococcus.epidermidis.RP62A	BAC	57	43	4	0	0
Streptococcus.agalactiae.A909	BAC	80	37	0	0	0
Streptococcus.agalactiae.NEM316	BAC	80	38	0	0	0
Streptococcus.gordonii.Challis.substr.CH1	BAC	59	36	0	0	0
Streptococcus.pneumoniae.CGSP14	BAC	57	34	1	0	0
Streptococcus.pneumoniae.D39	BAC	58	34	0	0	0
Streptococcus.pneumoniae.Hungary19A	BAC	58	36	0	0	0
Streptococcus.pneumoniae.TIGR4	BAC	58	35	0	0	0
Streptococcus.pyogenes.M1.GAS	BAC	60	35	0	0	0
Streptococcus.pyogenes.MGAS10270	BAC	67	36	0	0	0
Streptococcus.pyogenes.MGAS10394	BAC	67	36	0	0	0
Streptococcus.pyogenes.MGAS10750	BAC	67	36	0	0	0
Streptococcus.pyogenes.MGAS2096	BAC	67	36	0	0	0
Streptococcus.pyogenes.MGAS315	BAC	67	36	0	0	0
Streptococcus.pyogenes.MGAS5005	BAC	67	37	0	0	0
Streptococcus.pyogenes.MGAS6180	BAC	67	37	0	0	0
Streptococcus.pyogenes.MGAS8232	BAC	67	37	0	0	0
Streptococcus.pyogenes.MGAS9429	BAC	67	36	0	0	0
Streptococcus.pyogenes.Manfredo	BAC	66	38	0	0	0
Streptococcus.sanguinis.SK36	BAC	61	42	0	0	0
Streptococcus.suis.05ZYH33	BAC	56	34	0	0	0
Streptococcus.suis.98HAH33	BAC	56	36	0	0	0
Streptomyces.griseus.NBRC	BAC	66	55	0	0	0
Sulfurihydrogenibium.YO3AOP1	BAC	40	36	0	0	0
Synechococcus	BAC	44	42	0	0	0
Synechococcus.CC9311	BAC	43	41	1	0	0
Synechococcus.CC9605	BAC	44	42	1	0	0
Synechococcus.CC9902	BAC	44	42	1	0	0
Synechococcus.PCC	BAC	42	40	2	0	0
Synechococcus.RCC307	BAC	42	42	0	0	0
Synechococcus.elongatus.PCC	BAC	88	43	0	0	0
Syntrophobacter.fumaroxidans.MPOB	BAC	49	47	2	0	0
Syntrophomonas.wolfei.Goettingen	BAC	45	45	1	0	0
Syntrophus.aciditrophicus.SB	BAC	48	47	1	0	0
Thermoanaerobacter.X514	BAC	54	47	0	0	0
Thermoanaerobacter.pseudethanolicus.ATCC	BAC	56	49	0	0	0
Thermobifida.fusca.YX	BAC	52	49	0	0	0
Thermus.thermophilus.HB27	BAC	47	46	0	0	0
Thermus.thermophilus.HB8	BAC	47	46	1	0	0
Thiobacillus.denitrificans.ATCC	BAC	43	41	0	0	0
Treponema.denticola.ATCC	BAC	43	43	1	0	0
Trichodesmium.erythraeum.IMS101	BAC	38	35	0	0	0
Tropheryma.whipplei.TW08	BAC	50	45	1	0	0
Tropheryma.whipplei.Twist	BAC	49	45	1	0	0
Ureaplasma.parvum.serovar	BAC	30	30	0	0	0
Vibrio.cholerae.MO10.VchoM	BAC	62	34	0	0	0
Vibrio.cholerae.O395	BAC	96	53	0	0	0
Vibrio.fischeri.ES114	BAC	119	44	0	0	0
Vibrio.vulnificus.CMCP6	BAC	111	50	0	0	0
Vibrio.vulnificus.YJ016	BAC	112	44	0	0	0
Wolbachia.endosymbiont.of.Drosophila.melanogaster	BAC	34	34	0	0	0
Xanthobacter.autotrophicus.Py2	BAC	49	46	2	0	0
Xanthomonas.campestris	BAC	53	46	2	0	0
Xanthomonas.oryzae.KACC10331	BAC	53	47	1	0	0
Xanthomonas.oryzae.MAFF	BAC	53	47	0	0	0
Xylella.fastidiosa.M12	BAC	49	46	1	0	0
Xylella.fastidiosa.M23	BAC	49	46	1	0	0
Xylella.fastidiosa.Temecula1	BAC	49	45	0	0	0
Yersinia.enterocolitica	BAC	80	50	1	0	0
Yersinia.pestis.Angola	BAC	70	48	0	0	0
Yersinia.pestis.Antiqua	BAC	68	46	0	0	0
Yersinia.pestis.CO92	BAC	70	48	0	0	0
Yersinia.pestis.Nepal516	BAC	72	48	0	0	0
Yersinia.pestis.Pestoides.F	BAC	72	49	0	0	0
Yersinia.pseudotuberculosis.IP	BAC	85	48	1	0	0
Yersinia.pseudotuberculosis.YPIII	BAC	81	46	3	0	0
Zymomonas.mobilis.ZM4	BAC	51	44	0	0	0
Ailuropoda.melanoleuca	EUK	1093	520	383	40	0.037
Anolis.carolinensis	EUK	211	116	0	2	0.009
Anopheles.gambiae	EUK	414	129	8	3	0.007
Arabidopsis.thaliana	EUK	624	219	15	5	0.008
Aspergillus.fumigatus	EUK	178	101	1	5	0.028
Bos.taurus	EUK	6626	3042	1599	351	0.053
Brachypodium.distachyon	EUK	623	236	38	5	0.008
Caenorhabditis.brenneri	EUK	2148	275	45	5	0.002
Caenorhabditis.briggsae	EUK	766	221	192	3	0.004
Caenorhabditis.elegans	EUK	1206	187	434	2	0.002
Caenorhabditis.japonica	EUK	800	186	1	6	0.007
Caenorhabditis.remanei	EUK	1577	268	352	8	0.005
Callithrix.jacchus	EUK	356	210	4	16	0.045
Candida.glabrata.CBS138	EUK	189	54	38	0	0
Canis.familiaris	EUK	687	538	219	33	0.048
Cavia.porcellus	EUK	373	229	11	18	0.048
Cryptococcus.neoformans.var.JEC21	EUK	141	109	2	0	0
Danio.rerio	EUK	21118	5436	323	400	0.019
Danio.rerio.Zv8	EUK	762	482	25	28	0.037
Danio.rerio.Zv9	EUK	2831	1348	77	80	0.028
Debaryomyces.hansenii.CBS767	EUK	205	69	21	0	0
Drosophila.melanogaster	EUK	301	98	3	2	0.007
Encephalitozoon.cuniculi	EUK	46	46	0	0	0
Equus.caballus	EUK	944	288	53	24	0.025
Eremothecium.gossypii	EUK	191	92	20	0	0
Felis.catus	EUK	2780	1309	2708	64	0.023
Gallus.gallus	EUK	241	135	1	2	0.008
Gasterosteus.aculeatus	EUK	2484	783	12	28	0.011
Glycine.max	EUK	848	237	13	4	0.005
Gorilla.gorilla.gorilla	EUK	384	242	4	10	0.026
Gorilla.gorilla.gorilla.CABD02449316	EUK	1	1	0	0	0
Heterocephalus.glaber	EUK	323	217	46	14	0.043
Homo.sapiens	EUK	1002	321	254	14	0.014
Kluyveromyces.lactis.NRRL.Y-1140	EUK	162	59	21	0	0
Leishmania.major	EUK	82	48	1	0	0
Loxodonta.africana	EUK	1837	1461	172	111	0.06
Macaca.mulatta	EUK	377	237	2	18	0.048
Magnaporthe.oryzae	EUK	190	162	135	1	0.005
Medicago.truncatula	EUK	559	237	167	1	0.002
Meleagris.gallopavo	EUK	154	102	2	5	0.032
Microcebus.murinus	EUK	257	103	1	6	0.023
Monodelphis.domestica	EUK	476	217	8	9	0.019
Mus.musculus	EUK	424	242	9	9	0.021
Nomascus.leucogenys	EUK	382	228	6	13	0.034
Ornithorhynchus.anatinus	EUK	819	421	51	14	0.017
Oryctolagus.cuniculus	EUK	501	266	7	14	0.028
Oryza.sativa	EUK	728	278	36	1	0.001
Oryzias.latipes	EUK	622	332	3	30	0.048
Ovis.aries	EUK	878	782	308	95	0.108
Pan.troglodytes	EUK	910	296	12	4	0.004
Petromyzon.marinus	EUK	2321	598	20	30	0.013
Physcomitrella.patens	EUK	406	101	26	4	0.01
Pongo.pygmaeus.abelii	EUK	466	286	5	17	0.036
Populus.trichocarpa	EUK	571	177	81	1	0.002
Pristionchus.pacificus	EUK	1310	501	206	7	0.005
Rattus.norvegicus	EUK	406	231	38	8	0.02
Saccharomyces.cerevisiae	EUK	272	64	23	0	0
Schizosaccharomyces.pombe	EUK	171	68	17	0	0
Sorghum.bicolor	EUK	570	234	79	3	0.005
Strongylocentrotus.purpuratus	EUK	1065	281	3	6	0.006
Sus.scrofa	EUK	622	407	112	24	0.039
Taeniopygia.guttata	EUK	189	108	4	3	0.016
Takifugu.rubripes	EUK	566	296	156	6	0.011
Tarsier.syrichta	EUK	262	82	70	3	0.011
Tetraodon.nigroviridis	EUK	483	281	6	19	0.039
Xenopus.tropicalis	EUK	2581	711	5	37	0.014
Yarrowia.lipolytica.CLIB99	EUK	510	234	0	1	0.002
Zea.mays	EUK	1158	553	10	17	0.015
