# Supplementary material for: tRNA genes rapidly change in evolution to meet novel translational demands
Source: eLife. 2013 Dec 20;2:e01339. doi: 10.7554/eLife.01339 (PMC3868979; doi:10.7554/eLife.01339)
Supplement: Supplementary file 1. — (A) The AGG codon constitutes approximately 21% of the arginine codons in the yeast genome and approximately 16% of the arginine codons in the yeast transcriptome under standard lab conditions. In comparison, the AGA codon constitutes approximately 47.5% of the arginine codons in the genome and approximately 56% of the arginine codons in the transcriptome (Gingold et al., 2012). (B) Statistical significance of differences between proportions of discrepancies when masking the anticodon triplet versus control triplets. (a) Six control triplets were masked (Figure 3—figure supplement 1), and the analysis to identify switched tRNAs was repeated (see ‘Materials and methods’). For each masked triplet, we computed the percentage of tRNA sequences that are not clustered according to their triplet content in each species. (b) The proportion of switched tRNAs was averaged across all species, and (c) the standard error of this average was computed. (d) The distribution of tRNA switching proportions from the original anticodon analysis was compared to the distribution of discrepancies from the control triplet, using a paired t test. The p value from this comparison is reported here. (C) Various yeast species tend to keep tRNAArgCCU in a single copy. All examined yeast species maintain a single copy of tRNAArgCCU compared to tRNAArgUCU, which is mostly found in multiple copies. The copy number of tRNAArgUCU and tRNAArgCCU genes is shown together with the codon usage of AGG and AGA codons in the different yeast genomes. DOI: http://dx.doi.org/10.7554/eLife.01339.014 [file elife01339s002.xlsx]

## Sheet: Supplementary File 1A
	Supplementary File 1A
	Codon	% of the arginine codons in S. cerevisiae genome	% of the arginine codons in S. cerevisiae transcriptome
	AGG	21.3	15.8
	AGA	47.5	56.6
	Other arginine codons	31.2	27.6
	Total	100	100

## Sheet: Supplementary File 1B
	Supplementary File 1B
	(a) Mask Site	(b) Mean Proportion of Each Species’ tRNAs Involved in a Switch	(c) Standard Error of the Mean Proportion	(d) P-Value from T Test, comparing this distribution of proportions to the anticodon-masked distribution
	Anticodon	0.0063	0.0012	n/a
	Triplet a	0.12	0.0032	2.22e-167
	Triplet b – D Loop	0.11	0.0034	8.58e-125
	Triplet c	0.14	0.0033	1.09e-143
	Triplet d	0.13	0.0067	6.74e-168
	Triplet e	0.17	0.0041	2.82e-148
	Triplet f – T Loop	0.0048	0.00084	0.703

## Sheet: Supplementary File 1C
	Supplementary File 1C
	Yeast Species	# of tRNAs with CCU anticodon	AGG usage in arginine codons (%)	# of tRNAs with UCU anticodon	AGA usage in arginine codons (%)
	Saccharomyces cerevisiae	1	21	11	48
	Candida albicans	1	8	5	56
	Candida glabrata	1	20	9	52
	Debaryomyces hansenii	1	17	10	56
	Encephalitozoon cuniculi	1	43	1	36
	Eremothecium gossypii	1	14	6	16
	Kluyveromyces lactis	1	18	7	51
	Schizosaccharomyces pombe	1	11	2	23
	Yarrowia lipolytica	1	5	4	17
