# Supplementary material for: tRNA genes rapidly change in evolution to meet novel translational demands
Source: eLife. 2013 Dec 20;2:e01339. doi: 10.7554/eLife.01339 (PMC3868979; doi:10.7554/eLife.01339)
Supplement: Supplementary file 2. — DOI: http://dx.doi.org/10.7554/eLife.01339.015 [file elife01339s003.xlsx]

## Sheet: Plasmids
	Plasmid List
	Plasmid Name	Description	Reference
	pRS316	Centromeric URA3	(Sikorski 1989)
	pRS426	2µ URA3	(Chrisianson 1992)
	pRS425	2µ LEU2	(Chrisianson 1992)
	pAG32	Conferring hygromycin B resistance	(Goldstein 1999)
	pQF50	2µ URA3, tS(GCT) in pRS426	This study
	pQF68	2µ LEU2, tS(AGA) engineered to contain the GCT anticodon.	This study
	pQF150I	2µ LEU2, tS(CGA) engineered to contain the GCT anticodon.	This study
	References
	Sikorski, R. S. & Hieter, P. A system of shuttle vectors and yeast host strains designed for efficient manipulation of DNA in Saccharomyces cerevisiae. Genetics 122, 19–27 (1989).
	Christianson, T.W., Sikorski, R.S., Dante, M., Shero, J.H., Hieter, P. (1992) Multifunctional yeast high-copy-number shuttle vectors. Gene 110, 119-122.
	Goldstein AL, McCusker JH (1999) Three new dominant drug resistance cassettes for gene disruption in Saccharomyces cerevisiae. Yeast

## Sheet: Primers
	Primer List
	Primer name	Description	Sequence
	tR(UCU)E_evo32_F	Forward primer to check for tRNA sequence	ATCAACAATGGAACCCCAAC
	tR(UCU)E_evo32_R	Reverse primer to check tRNA sequence	ATTAGTTGGCGAACGCTGAT
	tR(UCU)M2_evo32_F	Forward primer to check for tRNA sequence	TGTGCTAGGAAAATGAACGAGA
	tR(UCU)M2_evo32_R	Reverse primer to check tRNA sequence	AGACATTGAAGCCATGATCG
	tR(UCU)G1_evo32_F	Forward primer to check for tRNA sequence	GGAAGGCCGGGTTTTATCT
	tR(UCU)G1_evo32_R	Reverse primer to check tRNA sequence	TCTCATTCAAAATTGCCCTC TT
	tR(UCU)K_evo32_F	Forward primer to check for tRNA sequence	TATTCCAACACGCGGACATA
	tR(UCU)K_evo32_R	Reverse primer to check tRNA sequence	GCATCATCGACACATGCAAT
	tR(UCU)M1_evo32_F	Forward primer to check for tRNA sequence	TTTGGGATTCCATTGTTGGT
	tR(UCU)M1_evo32_R	Reverse primer to check tRNA sequence	CCGCTATCATCACAGCAGTC
	tR(UCU)G3_evo32_F	Forward primer to check for tRNA sequence	CCGTCCTTCCCTAGCTGAAC
	tR(UCU)G3_evo32_R	Reverse primer to check tRNA sequence	CAAAAGCAGAAAGTCTGGGAAT
	tR(UCU)G2_evo32_R	Reverse primer to check tRNA sequence	GAGCCAATGACCAAACCAAG
	tR(UCU)B_evo32_F	Forward primer to check for tRNA sequence	AAGCCGACACCAAAAACAAA
	tR(UCU)B_evo32_R	Reverse primer to check tRNA sequence	CATTTCTGGGGTGAAGCCTA
	tR(UCU)J1_evo32_F	Forward primer to check for tRNA sequence	TCTGCTACCAAACGCAAATG
	tR(UCU)J1_evo32_R	Reverse primer to check tRNA sequence	ATGATTTCTTGCGTGGAACC
	tR(UCU)J2_evo32_F	Forward primer to check for tRNA sequence	GCGGCCATTTTATGCAATAC
	tR(UCU)J2_evo32_R	Reverse primer to check tRNA sequence	TTGCTGGGACCTTAACGTGT
	tR(UCU)D_evo32_F	Forward primer to check for tRNA sequence	TGGGGGCTTGTACGAATCAG
	tR(UCU)D_evo32_R	Reverse primer to check tRNA sequence	ACTTACCTTCCTCAGCGCAC
	tR(CCU)J-Cen- F	Forward primer for cloning into pRS316	AAGGATCCAGTTTTCTGCACGAAGTTTATTCATTC
	tR(CCU)J-Cen-R	Revers primer for cloning into pRS316	AAACGGGTCGACATTACCACTGTGGCACTCTTTCTG
	tR(UCU)E-Cen-F	Forward primer for cloning into pRS316	AAGGATCCGAAAAACAATCTCTTAGGTTGTCCAAG
	tR(UCU)E-Cen-R	Revers primer for cloning into pRS316	CGTCAAGTCGACAATTAGTTGGCGAACGCTGATTTCATTTACC
	UCU-point-insertion-F	Forward primer for insertion of point mutation into the genome	CGCATAATTAGATCATATAACTGCTGGAACATCAAACAAATATTAagagcagattgtactgagagtgcac
	UCU-point-insertion-R	Revers primer for insertion of point mutation into the genome	ATTTCCCAATGGCGCGAATGGATAG
	UCU-point-insertion-check-F	Forward primer for check PCR of point mutation	ATATCACGATTGTTCCTCATTCC
	UCU-point-insertion-check-R	Revers primer for check PCR of point mutation	CTTCAAACCGCTAACAATACC
	trna-ucu-E-210-F	Forward primer for overexpression of tR(UCU)E	tatagggcgaattgggtaccgggccccccctcgagCCATGAGGAGAACTTCTAGT
	trna-ucu-E-200-R	Revers primer for overexpression of tR(UCU)E	accgcggtggcggccgctctagaactagtggatccAATTAGTTGGCGAACGCTGA
	RT-RPS6B-F	Forward primer for measuring RPS6B levels with RT-PCR	GCTTTGAAGGTCAGAAACGC
	RT-RPS6B-R	Reverse primer for measuring RPS6B levels with RT-PCR	CGGCCTTTTCAGCCTTTCTT
	RT-HSP104-F	Forward primer for measuring HSP104 levels with RT-PCR	CCGCCGCTGATTTAAGGTAC
	RT-HSP104-R	Reverse primer for measuring HSP104 levels with RT-PCR	TGGTGTCTGAATCGACCACA
	RT-HSP42-F	Forward primer for measuring HSP42 levels with RT-PCR	TCTTGCGTTACCAGGTGCTA
	RT-HSP42-R	Reverse primer for measuring HSP42 levels with RT-PCR	AATGCCCACTCTGTCTTCGA
	RT-SSA1-F	Forward primer for measuring SSA1 levels with RT-PCR	TGTCTTCCTCCGCTCAAACT
	RT-SSA1-R	Reverse primer for measuring SSA1 levels with RT-PCR	TCTTCGAATCTGGCTCTGGT
	RT-SSA4-F	Forward primer for measuring SSA4 levels with RT-PCR	ACCTACGCTGACAACCAACC
	RT-SSA4-R	Reverse primer for measuring SSA4 levels with RT-PCR	ATTTGTGGTACGCCTCTTGG
	RT-HSP82-F	Forward primer for measuring HSP82 levels with RT-PCR	CGAACCAACTTCCTTTGCAT
	RT-HSP82-R	Reverse primer for measuring HSP82 levels with RT-PCR	CAGCTGGAACCTCTTCAACC
	RT-HSP78-F	Forward primer for measuring HSP78 levels with RT-PCR	ATGAGGATGGATCCCAATCA
	RT-HSP78-R	Reverse primer for measuring HSP78 levels with RT-PCR	CTCTTGCGATTTCTTCGTC
